# Supplementary material for: Weakly Supervised Polyp Segmentation in Colonoscopy Images Using Deep Neural Networks
Source: J Imaging. 2022 Apr 22;8(5):121. doi: 10.3390/jimaging8050121 (PMC9144698; doi:10.3390/jimaging8050121)
Supplement: Supplementary file 1 [file jimaging-08-00121-s001.zip]

Archive with 1 entries (1 files):
- jimaging-1625733-supplementary.xlsx
