# Supplementary material for: Weakly Supervised Polyp Segmentation in Colonoscopy Images Using Deep Neural Networks
Source: J Imaging. 2022 Apr 22;8(5):121. doi: 10.3390/jimaging8050121 (PMC9144698; doi:10.3390/jimaging8050121)
Supplement: Supplementary file 1 [file jimaging-08-00121-s001.zip › jimaging-1625733-supplementary.xlsx]

## Sheet: train_val_loss
Table S1: Training and validation losses for each model on a validation set.
	Weak-Sup-Box-CI		Weak-Sup-Box-PI		Weak-Sup-Box-CI-VGG		Weak-Sup-Box-HI		Weak-Sup-Mix		Weak-Sup-Mix-VGG		Weak-Sup-Mix on SSA		Weak-Sup-Mix-VGG on SSA		Weak-Sup-Mix-VGG on CVC
Iteration_Epoch	Train_loss	Val_loss	Train_loss	Val_loss	Train_loss	Val_loss	Train_loss	Val_loss	Train_loss	Val_loss	Train_loss	Val_loss	Train_loss	Val_loss	Train_loss	Val_loss	loss	val_loss
1_1	0.0775351	0.0707077	0.0594823	0.0817741	0.13347	0.0854385	0.0698894	0.0786132	0.0671907	0.045939	0.165099	0.0918574	0.0674906	0.0907693	0.157967	0.141051	0.0950264	0.0445038
1_2	0.0538452	0.0615985	0.0424882	0.0733809	0.0636797	0.0802281	0.0505699	0.053996	0.0494945	0.0454545	0.0916714	0.0924145	0.0484462	0.0815949	0.0874594	0.106968	0.0607593	0.038236
1_3	0.0485131	0.0540768	0.0386821	0.0708376	0.0538426	0.067918	0.0461812	0.054614	0.045533	0.0386013	0.0764648	0.0800436	0.0466331	0.0896438	0.0736817	0.079894	0.0554683	0.0288325
2_1	0.0318852	0.0608222	0.0334991	0.0740021	0.0383076	0.0574257	0.0356425	0.047232	0.0343356	0.0376557	0.0389285	0.0403064	0.0343264	0.051639	0.038235	0.0656618	0.0393784	0.0294671
2_2	0.026388	0.0584339	0.0289553	0.0647296	0.0346673	0.0563412	0.0326433	0.0584849	0.0320963	0.037754	0.0384478	0.0402393	0.0327673	0.104215	0.0359414	0.0657566	0.0385399	0.0313403
2_3	0.0253253	0.0502325	0.0301309	0.0529364	0.0349816	0.0590554	0.0343815	0.0510086	0.0307075	0.0299047	0.0360096	0.0481027	0.03205	0.0936643	0.0336763	0.0746422	0.0355854	0.027106
3_1	0.0241354	0.0527893	0.0257123	0.0524861	0.0281382	0.0566365	0.0278926	0.0451883	0.0294527	0.0334058	0.0315355	0.0378361	0.030666	0.0876143	0.0301569	0.100927	0.0343199	0.0218438
3_2	0.0184966	0.0493235	0.019292	0.0478618	0.0198942	0.0494085	0.0229014	0.0418495	0.0224072	0.0274999	0.0252397	0.032185	0.0236077	0.0586462	0.0244697	0.0580871	0.0257339	0.0207203
3_3	0.01726	0.0483704	0.0191879	0.044685	0.0184958	0.0481961	0.0211049	0.0388033	0.0186656	0.0265883	0.0225844	0.031413	0.0215929	0.0581528	0.0215802	0.0493999	0.0212531	0.0181359
3_4	0.0150112	0.048123	0.0178773	0.0466937	0.0171157	0.0492009	0.0219189	0.0409343	0.0197124	0.0259436	0.0218061	0.0308628	0.0195428	0.0514254	0.0222035	0.0501974	0.0198267	0.018192
3_5	0.0147386	0.0485363	0.0165703	0.0467594	0.0171206	0.0488498	0.0197279	0.0402794	0.0200514	0.0258608	0.0220537	0.0307095	0.0216672	0.0497753	0.0200665	0.0484766	0.020561	0.018186
3_6	0.0145728	0.0487714	0.0172894	0.0468087	0.017576	0.048792	0.0197889	0.0402405	0.0172999	0.0259014	0.0217516	0.0307164	0.0216627	0.0493836	0.0208235	0.0485934	0.0190879	0.0181383
4_1	0.0285564	0.0589157	0.0235248	0.0689455	0.0260797	0.0513457	0.027572	0.0532614	0.0308453	0.0398133	0.0311596	0.0348189	0.0302305	0.100831	0.0315353	0.0668319	0.0373018	0.0572718
4_2	0.0178688	0.0554691	0.0167231	0.0419974	0.0172936	0.0513314	0.0200653	0.0428529	0.0211179	0.027229	0.0236777	0.0291394	0.022755	0.0679	0.0211412	0.0376016	0.0247298	0.0215203
4_3	0.0153161	0.0540524	0.0148818	0.0464281	0.0159146	0.0461038	0.0164048	0.0393582	0.0169816	0.0263773	0.0179724	0.0277839	0.0176519	0.0618955	0.019107	0.0411783	0.0201362	0.019992
4_4	0.014464	0.0542659	0.0140461	0.04752	0.0140301	0.0477149	0.0150371	0.0406714	0.0166962	0.0258994	0.018923	0.0282458	0.0179567	0.065457	0.0176127	0.0399061	0.0213229	0.0198661
4_5	0.015905	0.0530905	0.0147188	0.0462241	0.0139572	0.0480974	0.0160468	0.0407306	0.0153748	0.025927	0.0187797	0.0281054	0.017386	0.0636156	0.0172835	0.0398172	0.0196881	0.0197783
4_6	0.0128155	0.0536855	0.0146202	0.0461623	0.0137884	0.0482616	0.0165292	0.0405673	0.0194408	0.0257893	0.0178365	0.0281537	0.0161248	0.0630952	0.0187916	0.0399894	0.019248	0.0197561
5_1	0.0236959	0.0696706	0.0246649	0.0772115	0.0217413	0.0627188	0.0236892	0.0596449	0.0277063	0.0411604	0.0315619	0.0340798	0.029365	0.106816	0.030159	0.0806294	0.0356031	0.0305292
5_2	0.0173298	0.0500823	0.0157754	0.0547829	0.0156229	0.0506601	0.0166612	0.0430948	0.0213588	0.0302876	0.0230816	0.0268993	0.0209886	0.0460146	0.0185753	0.0729572	0.0240309	0.025322
5_3	0.0136571	0.0571348	0.015835	0.0470638	0.0126129	0.047553	0.0153435	0.0428044	0.0175567	0.0256601	0.0169199	0.0270999	0.0172162	0.0450801	0.0180538	0.0490805	0.0204534	0.0196704
5_4	0.0135344	0.0548209	0.0142241	0.0455125	0.0135508	0.0468342	0.0149048	0.0405297	0.0166703	0.025669	0.0196919	0.0261613	0.0156169	0.0436624	0.0165482	0.0445744	0.0182151	0.0184245
5_5	0.0132618	0.0547724	0.0127084	0.045998	0.0118365	0.0472768	0.0145614	0.0408735	0.0151701	0.0258669	0.0171081	0.0261586	0.0158623	0.0437408	0.0170962	0.0473918	0.0202394	0.0185342
5_6	0.0122973	0.0549189	0.0135526	0.0458832	0.0118935	0.0474293	0.0135667	0.0410727	0.0156426	0.0258602	0.0159088	0.0262221	0.0164765	0.0438365	0.0156581	0.0479944	0.0178679	0.0185906
6_1			0.0243627	0.0616422	0.024889	0.0564775			0.0285702	0.0380189	0.0300056	0.0427438	0.0279228	0.055784	0.0337409	0.0709573	0.0314354	0.0242583
6_2			0.016075	0.0463169	0.0151353	0.053867			0.019643	0.0312481	0.0220109	0.0272866	0.0204186	0.0559506	0.0224288	0.0610829	0.0239502	0.0188015
6_3			0.0149054	0.0459406	0.0136894	0.047187			0.0158771	0.0263447	0.0196994	0.0250947	0.0161577	0.0464502	0.0179376	0.0460576	0.0203206	0.0184486
6_4			0.0123571	0.0492865	0.0134772	0.0471399			0.0159748	0.0274381	0.016374	0.0256229	0.0157237	0.0488519	0.0163525	0.0441412	0.0172212	0.0175959
6_5			0.0136934	0.0489162	0.012488	0.047524			0.0158232	0.0268257	0.0174479	0.0255994	0.0177877	0.0486684	0.0157328	0.0429327	0.0185218	0.0175477
6_6			0.0140856	0.0488803	0.012879	0.0476709			0.0163297	0.0268051	0.0159187	0.0255687	0.0156645	0.0482295	0.0168987	0.0425039	0.016405	0.0174798
7_1					0.0241143	0.0745522					0.0291265	0.0451712	0.0277733	0.152348	0.0260647	0.075901	0.0332336	0.0275697
7_2					0.0174943	0.0478899					0.0197105	0.0288671	0.0192134	0.047357	0.0202316	0.0619537	0.0255073	0.0197321
7_3					0.012238	0.0488087					0.0166672	0.0280499	0.0179961	0.0468053	0.017887	0.0451759	0.0192422	0.018377
7_4					0.01279	0.0502736					0.0161005	0.0280083	0.0148604	0.0463718	0.0165856	0.0402525	0.0175691	0.0185835
7_5					0.0122482	0.0494112					0.0159308	0.0280495	0.0168173	0.0458921	0.016186	0.042814	0.0172162	0.0185789
7_6					0.0127022	0.0491764					0.0164222	0.0280337	0.0182202	0.0458784	0.0143037	0.0425641	0.0167045	0.018552
8_1											0.0289374	0.0350279					0.0287027	0.0254015
8_2											0.0197711	0.0312572					0.0199428	0.0187537
8_3											0.0157856	0.0292802					0.0176016	0.0182202
8_4											0.0151912	0.0293129					0.0172939	0.0182722
8_5											0.0156084	0.0290529					0.0179127	0.0182779
8_6											0.0155489	0.0290081					0.0161156	0.018271
	Full-Sup-2		Full-Sup-2-VGG		Full-Sup-3 on CVC
Epoch	Train_loss	Val_loss	Train_loss	Val_loss	Train_loss	Val_loss
0	0.0622761	0.0458866	0.105955	0.0687625	0.0897529	0.115662
1	0.0367275	0.040238	0.0476506	0.0330107	0.061875	0.0640372
2	0.0221294	0.0194835	0.0236565	0.0199829	0.0336647	0.0367585
3	0.0152105	0.013897	0.0152363	0.0169788	0.0242591	0.0304195
4	0.0112619	0.0111237	0.0115414	0.0123219	0.0168516	0.0408921
5	0.0094089	0.0106728	0.00933171	0.0107067	0.0139279	0.0261901
6	0.00813756	0.0090556	0.00806752	0.00995885	0.0118463	0.0283974
7	0.00723925	0.00868664	0.00733597	0.00961168	0.0106635	0.0267445
8	0.00670282	0.007933	0.00681328	0.00887295	0.00971057	0.0299472
9	0.00632078	0.00741752	0.00642151	0.00876249	0.00907833	0.0336905
10	0.00600908	0.00715172	0.00612674	0.00830505	0.00852831	0.033891
11	0.00583128	0.0069831	0.00591231	0.00800651	0.00817084	0.0342408
12	0.00568205	0.00687744	0.00575542	0.00799132	0.00785843	0.0357138
13	0.00558283	0.00683694	0.00565433	0.00789642	0.00755812	0.0374215
14	0.00551212	0.00674239	0.00558226	0.00787458	0.00733934	0.0385378
15	0.00546072	0.00669876	0.00553146	0.00781218	0.00717405	0.0389417
16	0.00542689	0.00665382	0.00549664	0.00779405	0.00703856	0.0418782
17	0.00540243	0.00664611	0.00547195	0.00780076	0.00691725	0.0418752
18	0.00538551	0.00665499	0.00545444	0.00778247	0.00682781	0.0426806

## Sheet: confusion_matrix
Table S2: Confusion matrix for each model predictions on a validation set.
Model	TP	TN	FP	FN
Weak-Sup-Mix	6333.31	139755	362.63	1005.02
Weak-Sup-Mix-VGG	6317.43	139774	343.78	1020.91
Weak-Sup-Box-HI	6180.07	139342	776.07	1158.26
Weak-Sup-Box-CI	5039.01	139605	512.68	2299.32
Weak-Sup-Box-PI	5947.08	139414	703.62	1391.26
Weak-Sup-Box-CI-VGG	6002.55	138842	1275.86	1335.78
Weak-Sup-Mix on SSA	12903.9	131586	1788	1177.75
Weak-Sup-Mix-VGG on SSA	10608.9	132727	647.5	3472.75
Full-Sup-2	6066.49	139545	550.88	1293.55
Full-Sup-2-VGG	6086.68	139325	770.85	1273.36
Weak-Sup-Mix-VGG on CVC	8852.86	136923	394.93	1285.64
Full-Sup-3 on CVC	9373.87	136688	629.86	764.62
Weak-Sup-Box-HI-Kvasir	79620.5	624208	3337.02	30114.8
